# Supplementary material for: DYRK1A interacts with the tuberous sclerosis complex and promotes mTORC1 activity
Source: eLife. 2024 Oct 22;12:RP88318. doi: 10.7554/eLife.88318 (PMC11495841; doi:10.7554/eLife.88318)
Supplement: Figure 1—source data 1. [file elife-88318-fig1-data1.zip]

Archive with 2 entries (2 files):
- Figure 1A-source data.pptx
- __MACOSX/._Figure 1A-source data.pptx
