# Supplementary material for: DYRK1A interacts with the tuberous sclerosis complex and promotes mTORC1 activity
Source: eLife. 2024 Oct 22;12:RP88318. doi: 10.7554/eLife.88318 (PMC11495841; doi:10.7554/eLife.88318)
Supplement: Figure 1—source data 4. [file elife-88318-fig1-data4.zip]

Archive with 4 entries (4 files):
- Figure1C-Act.tif
- __MACOSX/._Figure1C-Act.tif
- Figure1C-DYRK1A.tif
- __MACOSX/._Figure1C-DYRK1A.tif
