# Supplementary material for: DYRK1A interacts with the tuberous sclerosis complex and promotes mTORC1 activity
Source: eLife. 2024 Oct 22;12:RP88318. doi: 10.7554/eLife.88318 (PMC11495841; doi:10.7554/eLife.88318)
Supplement: Figure 2—source data 2. [file elife-88318-fig2-data2.zip]

Archive with 8 entries (8 files):
- Figure2B-Actin.tif
- __MACOSX/._Figure2B-Actin.tif
- Figure2B-Flag(DYRK1A).tif
- __MACOSX/._Figure2B-Flag(DYRK1A).tif
- Figure2B-TSC1.tif
- __MACOSX/._Figure2B-TSC1.tif
- Figure2B-TSC2-full.tif
- __MACOSX/._Figure2B-TSC2-full.tif
