# Supplementary material for: DYRK1A interacts with the tuberous sclerosis complex and promotes mTORC1 activity
Source: eLife. 2024 Oct 22;12:RP88318. doi: 10.7554/eLife.88318 (PMC11495841; doi:10.7554/eLife.88318)
Supplement: Figure 2—figure supplement 1—source data 2. [file elife-88318-fig2-figsupp1-data2.zip]

Archive with 8 entries (8 files):
- Fig2-Sup1-Actin.png
- __MACOSX/._Fig2-Sup1-Actin.png
- Fig2-Sup1-DYRK1A.png
- __MACOSX/._Fig2-Sup1-DYRK1A.png
- Fig2-Sup1-TSC1.png
- __MACOSX/._Fig2-Sup1-TSC1.png
- Fig2-Sup1-TSC2.png
- __MACOSX/._Fig2-Sup1-TSC2.png
