# Supplementary material for: DYRK1A interacts with the tuberous sclerosis complex and promotes mTORC1 activity
Source: eLife. 2024 Oct 22;12:RP88318. doi: 10.7554/eLife.88318 (PMC11495841; doi:10.7554/eLife.88318)
Supplement: Figure 2—figure supplement 2—source data 2. [file elife-88318-fig2-figsupp2-data2.zip]

Archive with 10 entries (10 files):
- Fig2-Sup-HA-IP.tif
- __MACOSX/._Fig2-Sup-HA-IP.tif
- Fig2-Sup-Actin.tif
- __MACOSX/._Fig2-Sup-Actin.tif
- Fig2-Sup-Flag-IP.tif
- __MACOSX/._Fig2-Sup-Flag-IP.tif
- Fig2-Sup-Flaginput.tif
- __MACOSX/._Fig2-Sup-Flaginput.tif
- Fig2-Sup-HA input.tif
- __MACOSX/._Fig2-Sup-HA input.tif
