# Supplementary material for: DYRK1A interacts with the tuberous sclerosis complex and promotes mTORC1 activity
Source: eLife. 2024 Oct 22;12:RP88318. doi: 10.7554/eLife.88318 (PMC11495841; doi:10.7554/eLife.88318)
Supplement: Figure 3—source data 2. [file elife-88318-fig3-data2.zip]

Archive with 30 entries (30 files):
- ACTIN-1.tif
- __MACOSX/._ACTIN-1.tif
- p-S6-1.tif
- __MACOSX/._p-S6-1.tif
- p-S6K-1.tif
- __MACOSX/._p-S6K-1.tif
- Repeat-ACTIN-2.tif
- __MACOSX/._Repeat-ACTIN-2.tif
- Repeat-ACTIN-3.tif
- __MACOSX/._Repeat-ACTIN-3.tif
- Repeat-p-S6-2.tif
- __MACOSX/._Repeat-p-S6-2.tif
- Repeat-p-S6-3.tif
- __MACOSX/._Repeat-p-S6-3.tif
- Repeat-p-S6K-2.tif
- __MACOSX/._Repeat-p-S6K-2.tif
- Repeat-p-S6K-3.tif
- __MACOSX/._Repeat-p-S6K-3.tif
- Repeat-S6-2.tif
- __MACOSX/._Repeat-S6-2.tif
- Repeat-S6-3.tif
- __MACOSX/._Repeat-S6-3.tif
- Repeat-S6K-2.tif
- __MACOSX/._Repeat-S6K-2.tif
- Repeat-S6K-3.tif
- __MACOSX/._Repeat-S6K-3.tif
- S6-1.tif
- __MACOSX/._S6-1.tif
- S6K-1.tif
- __MACOSX/._S6K-1.tif
