# Supplementary material for: DYRK1A interacts with the tuberous sclerosis complex and promotes mTORC1 activity
Source: eLife. 2024 Oct 22;12:RP88318. doi: 10.7554/eLife.88318 (PMC11495841; doi:10.7554/eLife.88318)
Supplement: Figure 3—source data 4. [file elife-88318-fig3-data4.zip]

Archive with 36 entries (36 files):
- Actin.tif
- __MACOSX/._Actin.tif
- DYRK1A.tif
- __MACOSX/._DYRK1A.tif
- pS6.tif
- __MACOSX/._pS6.tif
- pS6K.tif
- __MACOSX/._pS6K.tif
- Repeat-Actin-1-full.tif
- __MACOSX/._Repeat-Actin-1-full.tif
- Repeat-Actin-2-full.tif
- __MACOSX/._Repeat-Actin-2-full.tif
- Repeat-DYRK1A-1-full.tif
- __MACOSX/._Repeat-DYRK1A-1-full.tif
- Repeat-DYRK1A-2-full.tif
- __MACOSX/._Repeat-DYRK1A-2-full.tif
- Repeat-pS6-1-full.tif
- __MACOSX/._Repeat-pS6-1-full.tif
- Repeat-pS6-2-full.tif
- __MACOSX/._Repeat-pS6-2-full.tif
- Repeat-pS6K-1-full.tif
- __MACOSX/._Repeat-pS6K-1-full.tif
- Repeat-pS6K-2-full.tif
- __MACOSX/._Repeat-pS6K-2-full.tif
- Repeat-S6-1-full.tif
- __MACOSX/._Repeat-S6-1-full.tif
- Repeat-S6-2-full.tif
- __MACOSX/._Repeat-S6-2-full.tif
- Repeat-S6K-1-full .tif
- __MACOSX/._Repeat-S6K-1-full .tif
- Repeat-S6K-2-full .tif
- __MACOSX/._Repeat-S6K-2-full .tif
- S6.tif
- __MACOSX/._S6.tif
- S6K.tif
- __MACOSX/._S6K.tif
