# Supplementary material for: DYRK1A interacts with the tuberous sclerosis complex and promotes mTORC1 activity
Source: eLife. 2024 Oct 22;12:RP88318. doi: 10.7554/eLife.88318 (PMC11495841; doi:10.7554/eLife.88318)
Supplement: Figure 4—source data 2. [file elife-88318-fig4-data2.zip]

Archive with 12 entries (12 files):
- Figure 4A-TSC1-HA(lowerband).tif
- __MACOSX/._Figure 4A-TSC1-HA(lowerband).tif
- Figure 4A-DYRK1A.tif
- __MACOSX/._Figure 4A-DYRK1A.tif
- Figure 4A-pTSC2-1387.tif
- __MACOSX/._Figure 4A-pTSC2-1387.tif
- Figure 4A-pTSC2-1462.tif
- __MACOSX/._Figure 4A-pTSC2-1462.tif
- Figure 4A-pTSC2-939.tif
- __MACOSX/._Figure 4A-pTSC2-939.tif
- Figure 4A-pTSC2-Flag(upper band).tif
- __MACOSX/._Figure 4A-pTSC2-Flag(upper band).tif
