# Supplementary material for: DYRK1A interacts with the tuberous sclerosis complex and promotes mTORC1 activity
Source: eLife. 2024 Oct 22;12:RP88318. doi: 10.7554/eLife.88318 (PMC11495841; doi:10.7554/eLife.88318)
Supplement: Figure 4—source data 4. [file elife-88318-fig4-data4.zip]

Archive with 6 entries (6 files):
- Flag(RHEB).tif
- __MACOSX/._Flag(RHEB).tif
- Actin.tif
- __MACOSX/._Actin.tif
- DYRK1A.tif
- __MACOSX/._DYRK1A.tif
